# Supplementary material for: New Insights into the Morphological Diversity of Saprolegnia parasitica (Oomycota) Strains under In Vitro Culture Conditions
Source: J Fungi (Basel). 2023 Sep 29;9(10):982. doi: 10.3390/jof9100982 (PMC10607735; doi:10.3390/jof9100982)
Supplement: Supplementary file 1 [file jof-09-00982-s001.zip]

Archive with 3 entries (2 files):
- jof-2555088-supplementary/
- jof-2555088-supplementary/DatasetS1_Erdei-et-al-rev.fasta
- jof-2555088-supplementary/TableS1-S4_Erdei-et-al2023.pdf
