# Supplementary material for: New Insights into the Morphological Diversity of Saprolegnia parasitica (Oomycota) Strains under In Vitro Culture Conditions
Source: J Fungi (Basel). 2023 Sep 29;9(10):982. doi: 10.3390/jof9100982 (PMC10607735; doi:10.3390/jof9100982)
Supplement: Supplementary file 1 [file jof-09-00982-s001.zip › jof-2555088-supplementary/DatasetS1_Erdei-et-al-rev.fasta]

>CBS_223.65
-------------------------------------------------------------------------------------------------------------------GATTTCCAGCTCTCGCTCGCGATCAAGTCTAAGACCATCTCGAACGGCCTGCGCTACTCGCTCGCGACGGGCAATTGGGGCATGCAAAAGACGGCGTCGAAAGCCGGCGTGTCGCAGGTGCTCAACCGACTCACGTACGCGTCGTCGTTGAGTCACTTGCGCCGGCTCAACACGCCACTCGGGCGCGAAGGCAAGCAGGCCAAGCCGCGCCAGCTCCACAACACGCATTGGGGCATGATTTGCCCGGCCGAGACGCCGGAGGGCCAAGCCGTCGGTCTTGTCAAGAACCTCGCGCTCATGGCGTACATCTCGGTCGGGTCGCCCCAGGCGCCGATTCTCGAGTTTCTCGAAGAGTGGGCGACCGAGAACCTCGAGGAGATCAAGCCGCAGATCATTCCGACAGCGACCAAGATTTTCGTCAACGGCAACTGGGTCGGTGTCCATCGCGAGCCGAACGAGCTCGTCAAGACGCTGCGGTCGCTGCGTCGCTGCGTCGACATTGACGCAGCGCCAGCGCAACTCGGTGAGCTTGATCGCKTCCGAGAACTTCACGTCGCGCTCCGTCTACGAYGCCCTTGGCTCGGTCATGTCCAACAAGTACTCGGAGGGGTACCCGGGCCAGCGCTACTACGGCGGCAACAAGTACATTGACCAGGCCGAGCTCCTCTGCCAAGAGCGCGCGCTCCAAGCCTTCAACTTRAACCCGGAAGAGTGGGGCGTGAAYGTCCAGTCGCTCTCGGGGTCGCCGGCCAACTTCCAGGTGTACACGGCGCTCCTCCAGCCCCACGACCGTATCATGTCGCTCGACTTGCCCCATGGCGGCCATCTCTCGCATGGGTTCCAAACRGGCACCAAGAAGATCTCGGCGACKTCCATCTTYTTTGAGAGYATGCCGTACCGCTGCGACGAGTCGACGGGCTTG
>CBS_300.32
-------------------------------------------------------------------------------------------------------------------GATTTCCAGCTCTCGCTCGCGATCAAGTCCAAAACGATCTCGAACGGCCTGCGCTACTCGCTCGCGACCGGCAATTGGGGCATGCAAAAGACCGCGTCGAAAGCCGGCGTGTCGCAGGTGCTCAACCGACTCACGTACGCGTCGTCGTTGAGTCACTTGCGCCGCCTCAACACGCCGCTGGGGCGCGAAGGCAAGCAGGCCAAGCCGCGCCAGCTCCACAACACGCATTGGGGCATGATTTGCCCGGCCGAGACGCCGGAGGGCCAAGCCGTCGGCCTTGTCAAGAACCTCGCGCTCATGGCGTACATCTCGGTCGGGTCGCCCCAGGCGCCGATCCTCGAGTTTCTCGAAGAGTGGGCGACCGAGAACCTCGAGGAGATCAAGCCGCAGATCATTCCGACGGCGACCAAGATCTTTGTGAACGGCAACTGGGTCGGTGTCCATCGCGAGCCGAACGAGCTTGTGAAAACGCTGCGGTCGCTGCGTCGCTGCGTCGACATTGACGCAGCGCCAGCGCAACTCGGTGAGCTTRATCGCKTCCGAGAACTTCACGTCGCGCTCCGTCTACGAYGCCCTTGGCTCGGTCATGTCCAACAAGTACTCGGAGGGGTACCCGGGCCAGCGCTACTACGGYGGCAACAAGTACATTGACCAGGCCGAGCTCCTCTGCCAAGAGCGCGCGCTCCAAGCCTTCAACTTRAACCCGGAAGAGTGGGGCGTGAAYGTCCAGTCGCTCTCGGGGTCGCCGGCCAACTTCCAGGTGTACACGGCGCTCCTCCAGCCCCACGACCGTATCATGTCGCTCGACTTGCCCCATGGCGGCCATCTCTCGCATGGGTTCCAAACRGGCACCAAGAAGATCTCGGCGACKTCCATCTTYTTTGAGAGCATGCCGTACCGCTGCGACGAGTCGACGGGCTTG
>S001
-------------------------------------------------------------------------------------------------------------------GATTTCCAGCTCTCGCTCGCGATCAAGTCCAAAACGATCTCGAACGGCCTGCGCTACTCGCTCGCGACKGGCAATTGGGGCATGCAAAAGACCGCGTCGAARGCYGGCGTGTCGCAGGTGCTCAACCGACTCACGTACGCGTCGTCGTTGAGTCACTTGCGCCGCCTCAACACGCCRCTSGGGCGCGAAGGCAAGCAGGCCAAGCCGCGCCAGCTCCACAACACGCATTGGGGCATGATTTGCCCGGCCGAGACGCCGGAGGGCCAAGCCGTCGGYCTTGTCAAGAACCTCGCGCTCATGGCGTACATCTCGGTCGGGTCGCCCCAGGCGCCGATTCTCGAGTTTCTCGAAGAGTGGGCGACCGAGAACCTCGAGGAGATCAAGCCGCAGATCATTCCGACRGCGACCAAGATCTTTGTSAACGGCAACTGGGTCGGTGTCCATCGCGAGCCGAACGAGCTTGTGAAAACGCTGCGGTCGCTGCGTCGCTGCGTCGACATTGACGCAGCGCCAGCGCAACTCGGTGAGCTTGATCGCGTCCGAGAACTTCACGTCGCGCTCYGTCTACGACGCCCTTGGCTCGGTCATGTCCAACAAGTACTCGGAGGGGTACCCGGGCCAGCGCTACTACGGYGGCAACAAGTACATTGACCAGGCCGAGCTCCTCTGCCAAGAGCGCGCGCTCCAAGCCTTCAACTTGAACCCGGAAGAGTGGGGCGTGAAYGTCCAGTCGCTCTCSGGGTCGCCGGCCAACTTCCAGGTGTACACGGCGCTCCTCCAGCCCCACGACCGTATCATGTCGCTCGACTTGCCCCATGGCGGCCATCTCTCGCATGGGTTCCAAACGGGCACCAAGAAGATCTCGGCGACGTCCATCTTYTTTGAGAGCATGCCGTACCGCTGCGACGAGTCGACGGGCTTG
>S016
-------------------------------------------------------------------------------------------------------------------GATTTCCAGCTCTCGCTCGCGATCAAGTCCAAAACGATCTCGAACGGCCTGCGCTACTCGCTCGCGACGGGCAATTGGGGCATGCAAAAGACCGCGTCGAARGCYGGCGTGTCGCAGGTGCTCAACCGACTCACGTACGCGTCGTCGTTGAGTCACTTGCGCCGCCTCAACACGCCRCTSGGGCGCGAAGGCAAGCAGGCCAAGCCGCGCCAGCTCCACAACACGCATTGGGGCATGATTTGCCCGGCCGAGACGCCGGAGGGCCAAGCCGTCGGYCTTGTCAAGAACCTCGCGCTCATGGCGTACATCTCGGTCGGGTCGCCCCAGGCGCCGATTCTCGAGTTTCTCGAAGAGTGGGCGACCGAGAACCTCGAGGAGATCAAGCCGCAGATCATTCCGACRGCGACCAAGATCTTTGTSAACGGCAACTGGGTCGGTGTCCATCGCGAGCCGAACGAGCTTGTGAAAACGCTGCGGTCGCTGCGTCGCTGCGTCGACATTGACGCAGCGCCAGCGCAACTCGGTGAGCTTGATCGCRTCCGAGAACTTCACGTCGCGCTCYGTCTACGACGCCCTTGGCTCGGTCATGTCCAACAAGTACTCGGAGGGGTACCCGGGCCAGCGCTACTACGGCGGCAACAAGTACATTGACCAGGCCGAGCTCCTCTGCCAAGAGCGCGCGCTCCAAGCCTTCAACTTGAACCCGGAAGAGTGGGGCGTGAACGTCCAGTCGCTCTCCGGGTCGCCGGCCAACTTCCAGGTGTACACGGCGCTCCTCCAGCCCCACGACCGTATCATGTCGCTCGACTTGCCCCATGGCGGCCATCTCTCGCATGGGTTCCAAACGGGCACCAAGAAGATCTCGGCGACGTCCATCTTYTTTGAGAGCATGCCGTACCGCTGCGACGAGTCGACGGGCTTG
>S040
-------------------------------------------------------------------------------------------------------------------GATTTCCAGCTCTCGCTCGCGATCAAGTCCAAAACGATCTCGAACGGCCTGCGCTACTCGCTCGCGACTGGCAATTGGGGCATGCAAAAGACCGCGTCGAAAGCCGGCGTGTCGCAGGTGCTCAACCGACTCACGTACGCGTCGTCGTTGAGTCACTTGCGCCGCCTCAACACGCCRCTGGGGCGCGAAGGCAAGCAGGCCAAGCCGCGCCAGCTCCACAACACGCATTGGGGCATGATTTGCCCGGCCGAGACGCCGGAGGGCCAAGCCGTCGGCCTTGTCAAGAACCTYGCGCTCATGGCGTACATCTCGGTCGGGTCGCCCCAGGCGCCGATYCTCGAGTTTCTCGAAGAGTGGGCGACCGAGAACCTCGAGGAGATCAAGCCGCAGATCATTCCGACRGCGACCAAGATCTTTGTGAACGGCAACTGGGTCGGTGTCCATCGCGAGCCGAACGAGCTCGTGAARACGCTGCGGTCGCTGCGTCGCTGCGTCGACATTGACGCAGCGCCAGCGCAACTCGGTGAGCTTGATCGCRTCCGAGAACTTCACGTCGCGCTCCGTCTACGACGCCCTTGGCTCGGTCATGTCCAACAAGTACTCGGAGGGGTACCCGGGCCAGCGCTACTACGGCGGCAACAAGTACATTGACCAGGCCGAGCTCCTCTGCCAAGAGCGCGCGCTCCAAGCCTTCAACTTGAACCCGGAAGAGTGGGGCGTGAAYGTCCAGTCGCTCTCSGGGTCGCCGGCCAACTTCCAGGTGTACACGGCGCTCCTCCAGCCCCACGACCGTATCATGTCGCTCGACTTGCCCCATGGCGGCCAYCTCTCGCATGGGTTCCAAACGGGCACCAAGAAGATCTCGGCGACGTCCATCTTYTTTGAGAGCATGCCGTACCGCTGCGACGAGTCGACGGGCTTG
>S069
-------------------------------------------------------------------------------------------------------------------GATTTCCAGCTCTCGCTCGCGATCAAGTCCAAAACGATCTCGAACGGCCTGCGCTACTCGCTCGCGACYGGCAATTGGGGCATGCAAAAGACCGCGTCGAAAGCCGGCGTGTCGCAGGTGCTCAACCGACTCACGTACGCGTCGTCGTTGAGTCACTTGCGCCGCCTCAACACGCCGCTGGGGCGCGAAGGCAAGCAGGCCAAGCCGCGCCAGCTCCACAACACGCATTGGGGCATGATTTGCCCGGCCGAGACGCCGGAGGGCCAAGCCGTCGGCCTCGTCAAGAACCTTGCGCTCATGGCGTACATCTCGGTCGGGTCGCCCCAGGCGCCGATYCTCGAGTTTCTCGAAGAGTGGGCGACCGAGAACCTCGAGGAGATCAAGCCGCAGATCATTCCGACGGCGACCAAGATCTTTGTGAACGGCAACTGGGTCGGTGTCCATCGCGAGCCGAACGAGCTYGTGAAAACGCTGCGGTCGCTGCGTCGCTGCGTCGACATTGACGCAGCGCCAGCGCAACTCGRTGAGCTTGATCGCGTCCGAGAACTTCACGTCGCGCTCCGTCTACGACGCCCTTGGCTCGGTCATGTCCAACAAGTACTCGGAGGGGTACCCGGGCCAGCGCTACTACGGYGGCAACAAGTACATTGACCAGGCCGAGCTCCTCTGCCAAGAGCGCGCGCTCCAAGCCTTCAACTTGAACCCGGAAGAGTGGGGCGTGAATGTCCAGTCGCTCTCGGGGTCGCCGGCCAACTTCCAGGTGTACACGGCGCTCCTCCAGCCCCACGACCGTATCATGTCGCTCGACTTGCCCCATGGCGGCCATCTCTCGCATGGGTTCCAAACGGGCACCAAGAAGATCTCGGCGACGTCCATCTTTTTTGAGAGCATGCCGTACCGCTGCGACGAGTCGACGGGCTTG
>S070
-------------------------------------------------------------------------------------------------------------------GATTTCCAGCTCTCGCTCGCGATCAAGTCCAAGACCATCTCGAAYGGMCTGCGCTACTCGCTCGCGACKGGCAATTGGGGCATGCAAAAGACSGCGTCGAAAGCCGGCGTGTCGCAGGTGCTCAACCGACTCACGTACGCGTCGTCGTTGAGTCACTTGCGCCGSCTCAACACGCCGCTSGGGCGCGAAGGCAAGCAGGCCAAGCCGCGCCAGCTCCACAACACGCATTGGGGCATGATTTGCCCRGCCGAGACGCCGGAGGGCCAAGCCGTCGGYCTTGTCAAGAACCTCGCGCTCATGGCGTACATCTCGGTCGGGTCGCCCCAGGCGCCGATTCTCGAGTTTCTCGAAGAGTGGGCGACCGAGAACCTCGAGGAGATCAAGCCGCAGATCATTCCGACRGCGACCAAGATYTTYGTSAACGGCAACTGGGTCGGTGTCCATCGCGAGCCGAACGAGCTYGTGAAAACGCTGCGGTCGCTGCGTCGCTGCGTCGACATTGACGCAGCGCCAGCGCAACTCGGTGAGCTTGATCGCGTCCGAGAACTTCACGTCGCGCTCCGTCTACGACGCCCTTGGCTCGGTCATGTCCAACAAGTACTCGGAGGGGTACCCGGGCCAGCGCTACTACGGYGGCAACAAGTACATTGACCAGGCCGAGCTCCTCTGCCAAGAGCGCGCGCTCCAAGCCTTCAACTTGAACCCGGAAGAGTGGGGCGTGAAYGTCCAGTCGCTCTCGGGGTCGCCGGCCAACTTCCAGGTGTACACGGCGCTCCTCCAGCCCCACGACCGTATCATGTCGCTCGACTTGCCCCATGGCGGCCATCTCTCGCATGGGTTCCAAACRGGCACCAAGAAGATCTCGGCGACGTCCATCTTYTTTGAGAGCATGCCGTACCGCTGCGACGAGTCGACGGGCTTG
>S098
-------------------------------------------------------------------------------------------------------------------GATTTCCAGCTCTCGCTCGCGATCAAGTCYAAGACCATCTCGAACGGMCTGCGCTACTCGCTCGCGACKGGCAATTGGGGCATGCAAAAGACSGCGTCGAAAGCCGGCGTGTCGCAGGTGCTCAACCGACTCACGTACGCGTCGTCGTTGAGTCACTTGCGCCGSCTCAACACGCCGCTSGGGCGCGAAGGCAAGCAGGCCAAGCCGCGCCAGCTCCACAACACGCATTGGGGCATGATTTGCCCGGCCGAGACGCCGGAGGGCCAAGCCGTCGGYCTTGTCAAGAACCTCGCGCTCATGGCGTACATCTCGGTCGGGTCGCCCCAGGCGCCGATTCTCGAGTTTCTCGAAGAGTGGGCGACCGAGAACCTCGAGGAGATCAAGCCGCAGATCATTCCGACRGCGACCAAGATYTTYGTSAACGGCAACTGGGTCGGTGTCCATCGCGAGCCGAACGAGCTYGTGAAAACGCTGCGGTCGCTGCGTCGCTGCGTCGACATTGACGCAGCGCCAGCGCAACTCGGTGAGCTTGATCGCGTCCGAGAACTTCACGTCGCGCTCCGTCTACGACGCCCTTGGCTCGGTCATGTCCAACAAGTACTCGGAGGGGTACCCGGGCCAGCGCTACTACGGCGGCAACAAGTACATTGACCAGGCCGAGCTCCTCTGCCAAGAGCGCGCGCTCCAAGCCTTCAACTTGAACCCGGAAGAGTGGGGCGTGAAYGTCCAGTCGCTCTCGGGGTCGCCGGCCAACTTCCAGGTGTACACGGCGCTCCTCCAGCCCCACGACCGTATCATGTCGCTCGACTTGCCCCATGGCGGCCATCTCTCGCATGGGTTCCAAACRGGCACCAAGAAGATCTCGGCGACGTCCATCTTYTTTGAGAGCATGCCGTACCGCTGCGACGAGTCGACGGGCTTG
>CBS_344.62
-------------------------------------------------------------------------------------------------------------------GATTTCCAGCTCTCGCTCGCGATCAAGTCCAAAACGATCTCGAACGGCCTGCGCTACTCGCTCGCGACTGGCAATTGGGGCATGCAAAAGACCGCGTCGAAAGCCGGCGTGTCGCAGGTGCTCAACCGACTCACGTACGCGTCGTCGTTGAGTCACTTGCGCCGCCTCAACACGCCGCTGGGGCGCGAAGGCAAGCAGGCCAAGCCGCGCCAGCTCCACAACACGCATTGGGGCATGATTTGCCCGGCCGAGACGCCGGAGGGCCAAGCCGTCGGCCTTGTCAAGAACCTTGCGCTCATGGCGTACATCTCGGTCGGGTCGCCCCAGGCGCCGATTCTCGAGTTTCTCGAAGAGTGGGCGACCGAGAACCTCGAGGAGATCAAGCCGCAGATCATTCCGACGGCGACCAAGATCTTTGTGAACGGCAACTGGGTCGGTGTCCATCGCGAGCCGAACGAGCTCGTGAAAACGCTGCGGTCGCTGCGTCGCTGCGTCGACATTGACGCAGCGCCAGCGCAACTCGGTGAGCTTGATCGCATCCGAGAACTTCACGTCGCGCTCCGTCTACGACGCCCTTGGCTCGGTCATGTCCAACAAGTACTCGGAGGGGTACCCGGGCCAGCGCTACTACGGCGGCAACAAGTACATTGACCAGGCCGAGCTCCTCTGCCAAGAGCGCGCGCTCCAAGCCTTCAACTTGAACCCGGAAGAGTGGGGCGTGAACGTCCAGTCGCTCTCCGGGTCGCCGGCCAACTTCCAGGTGTACACGGCGCTCCTCCAGCCCCACGACCGTATCATGTCGCTCGACTTGCCCCATGGCGGCCATCTCTCGCATGGGTTCCAAACGGGCACCAAGAAGATCTCGGCGACGTCCATCTTCTTTGAGAGCATGCCGTACCGCTGCGACGAGTCGACGGGCTTG
>S092
-------------------------------------------------------------------------------------------------------------------GATTTCCAGCTCTCGCTCGCGATCAAGTCCAAAACGATCTCGAACGGCCTGCGCTACTCGCTCGCGACTGGCAATTGGGGCATGCAAAAGACCGCGTCGAAAGCCGGCGTGTCGCAGGTGCTCAACCGACTCACGTACGCGTCGTCGTTGAGTCACTTGCGCCGCCTCAACACGCCGCTGGGGCGCGAAGGCAAGCAGGCCAAGCCGCGCCAGCTCCACAACACGCATTGGGGCATGATTTGCCCGGCCGAGACGCCGGAGGGCCAAGCCGTCGGCCTTGTCAAGAACCTCGCGCTCATGGCGTACATCTCGGTCGGGTCGCCCCAGGCGCCGATTCTCGAGTTTCTCGAAGAGTGGGCGACCGAGAACCTCGAGGAGATCAAGCCGCAGATCATTCCGACAGCGACCAAGATCTTTGTGAACGGCAACTGGGTCGGTGTCCATCGCGAGCCGAACGAGCTTGTGAAAACGCTGCGGTCGCTGCGTCGCTGCGTCGACATTGACGCAGCGCCAGCGCAACTCGGTGAGCTTGATCGCGTCCGAGAACTTCACGTCGCGCTCCGTCTACGACGCCCTTGGCTCGGTCATGTCCAACAAGTACTCGGAGGGGTACCCGGGCCAGCGCTACTACGGCGGCAACAAGTACATTGACCAGGCCGAGCTYCTCTGCCAAGARCGCGCGCTCCAAGCCTTCAACTTGAACCCGGAAGAGTGGGGCGTGAATGTCCAGTCGCTCTCGGGGTCGCCGGCCAACTTCCAGGTGTACACGGCGCTCCTCCAGCCCCACGACCGTATCATGTCGCTCGACTTGCCCCATGGCGGCCATCTCTCGCATGGGTTCCAAACGGGCACCAAGAAGATCTCGGCGACGTCCATCTTTTTTGAGAGCATGCCGTACCGCTGCGACGAGTCGACGGGCTTG
>S026
-------------------------------------------------------------------------------------------------------------------GATTTCCAGCTCTCGCTCGCGATCAAGTCCAAAACGATCTCGAACGGCCTGCGCTACTCGCTCGCGACKGGCAATTGGGGCATGCAAAAGACCGCGTCGAARGCYGGCGTGTCGCAGGTGCTCAACCGACTCACGTACGCGTCGTCGTTGAGTCACTTGCGCCGCCTCAACACGCCRCTSGGGCGCGAAGGCAAGCAGGCCAAGCCGCGCCAGCTCCACAACACGCATTGGGGCATGATTTGCCCGGCCGAGACGCCGGAGGGCCAAGCCGTCGGYCTTGTCAAGAACCTCGCGCTCATGGCGTACATCTCGGTCGGGTCGCCCCAGGCGCCGATTCTCGAGTTTCTCGAAGAGTGGGCGACCGAGAACCTCGAGGAGATCAAGCCGCAGATCATTCCGACRGCGACCAAGATCTTTGTGAACGGCAACTGGGTCGGTGTCCATCGCGAGCCGAACGAGCTTGTGAAAACGCTGCGGTCGCTGCGTCGCTGCGTCGACATTGACGCAGCGCCAGCGCAACTCGGTGAGCTTGATCGCGTCCGAGAACTTCACGTCGCGCTCYGTCTACGACGCCCTTGGCTCGGTCATGTCCAACAAGTACTCGGAGGGGTACCCGGGCCAGCGCTACTACGGCGGCAACAAGTACATTGACCAGGCCGAGCTCCTCTGCCAAGAGCGCGCGCTCCAAGCCTTCAACTTGAACCCGGAAGAGTGGGGCGTGAACGTCCAGTCGCTCTCCGGGTCGCCGGCCAACTTCCAGGTGTACACGGCGCTCCTCCAGCCCCACGACCGTATCATGTCGCTCGACTTGCCCCATGGCGGCCATCTCTCGCATGGGTTCCAAACGGGCACCAAGAAGATCTCGGCGACGTCCATCTTYTTTGAGAGCATGCCGTACCGCTGCGACGAGTCGACGGGCTTG
>CBS_113187
-------------------------------------------------------------------------------------------------------------------GATTTCCAGCTCTCGCTCGCGATCAAGTCTAAGACCATCTCGAACGGCCTGCGCTACTCGCTCGCGACGGGCAATTGGGGCATGCAAAAGACGGCGTCGAAAGCCGGCGTGTCGCAGGTGCTCAACCGACTCACGTACGCGTCGTCGTTGAGTCACTTGCGCCGGCTCAACACGCCRCTCGGGCGCGAAGGCAAGCAGGCCAAGCCGCGCCAGCTCCACAACACGCATTGGGGCATGATTTGCCCGGCCGAGACGCCGGAGGGCCAAGCCGTCGGTCTTGTCAAGAACCTCGCGCTCATGGCGTACATCTCGGTCGGGTCGCCCCAGGCGCCGATTCTCGAGTTTCTCGAAGAGTGGGCGACCGAGAACCTCGAGGAGATCAAGCCGCAGATCATTCCGACAGCGACCAAGATTTTCGTCAACGGCAACTGGGTCGGTGTCCATCGCGAGCCGAACGAGCTCGTCAAGACGCTGCGGTCGCTGCGTCGCTGCGTCGACATTGACGCAGCGCCAGCGCAACTCGGTGAGCTTGATCGCGTCCGAGAACTTCACGTCGCGCTCCGTCTACGACGCCCTTGGCTCGGTCATGTCCAACAAGTACTCGGAGGGGTACCCGGGCCAGCGCTACTACGGCGGCAACAAGTACATTGACCAGGCCGAGCTCCTCTGCCAAGAGCGCGCGCTCCAAGCCTTYAACTTGAACCCGGAAGAGTGGGGCGTGAACGTCCAGTCGCTCTCGGGGTCGCCGGCCAACTTCCAGGTGTACACGGCGCTCCTCCAGCCCCACGACCGTATCATGTCGCTCGACTTGCCCCATGGCGGCCATCTCTCGCATGGGTTCCAAACAGGCACCAAGAAGATCTCGGCGACGTCCATCTTCTTTGAGAGCATGCCGTACCGCTGCGACGAGTCGACGGGCTTG
>CBS_869.72
-------------------------------------------------------------------------------------------------------------------GATTTCCAGCTCTCGCTTGCGATCAAGTCCAAGACCATCTCGAACGGCCTGCGCTACTCGCTCGCGACGGGCAATTGGGGCATGCAAAAGACCGCGTCGAAAGCCGGCGTGTCGCAGGTGCTCAACCGACTCACGTACGCATCGTCCTTGAGTCACTTGCGCCGTCTCAACACGCCGCTCGGGCGCGAAGGCAAGCAGGCCAAGCCGCGCCAGCTCCACAACACGCATTGGGGCATGATTTGCCCGGCCGAGACGCCGGAGGGCCAAGCCGTCGGTCTTGTCAAGAACCTCGCGCTCATGGCGTACATCTCGGTCGGGTCGCCCCAGGCGCCGATTCTCGAGTTCCTCGAAGAGTGGGCGACCGAGAACCTCGAGGAGATCAAGCCGCAGATCATTCCGCAGGCGACCAAGATTTTCGTCAACGGCAACTGGGTCGGTGTCCATCGCGAGCCAAACGAGCTCGTCAAGACGCTGCGGTCGCTGCGTCGCTGCGTCGACATTGACGCAGCGCCAGCGCAACTCGGTGAGCTTGATCGCGTCCGAGAACTTCACGTCGCGCTCGGTCTACGACGCCCTTGGCTCGGTCATGTCCAACAAGTACTCGGAGGGGTACCCTGGCCAGCGCTACTACGGCGGCAACAAGTACATTGACCAGGCCGAGCTCCTCTGCCAAGAGCGCGCGCTCCAGGCCTTCAACTTGAACCCGGAAGAGTGGGGCGTGAACGTTCAGTCGCTCTCGGGGTCGCCGGCCAACTTCCAGGTCTACACGGCGCTCCTCCAGCCCCACGACCGTATCATGTCGCTCGACTTGCCCCATGGCGGCCATCTCTCGCATGGGTTTCAGACGGGCACCAAGAAGATCTCGGCGACGTCCATCTTCTTTGAGAGCATGCCGTACCGCTGCGACGAGTCGACAGGCTTG
>SAP134
CAACAAACGCCTCGATCTGGCCGGGCCGCTCCTTGGCGGGCTCTTCCGCATCCTCTTCAAGAAGCTCACAAAGGACGTGAAAGGATACCTCCAAAAGTGCGTCGACGCGGGCCGCGATTTCCAGCTCTCGCTCGCGATCAAGTCCAAGACCATCTCGAACGGCCTGCGCTACTCGCTCGCGACGGGCAATTGGGGCATGCAAAAGACGGCGTCGAAAGCCGGCGTGTCGCAGGTGCTCAACCGACTCACGTACGCGTCGTCGTTGAGTCACTTGCGCCGGCTCAACACGCCGCTSGGGCGCGAAGGCAAGCAGGCCAAGCCGCGCCAGCTCCACAACACGCATTGGGGCATGATTTGCCCAGCCGAGACGCCGGAGGGCCAAGCCGTCGGTCTTGTCAAGAACCTCGCGCTCATGGCGTACATCTCGGTCGGGTCGCCCCAGGCGCCGATTCTCGAGTTTCTCGAAGAGTGGGCGACCGAGAACCTCGAGGAGATCAAGCCGCAGATCATTCCGACAGCGACCAAGATTTTCGTCAACGGCAACTGGGTCGGTGTCCATCGCGAGCCGAACGAGCTTGTGAAAACGCTGCGGTCGCTGCGTCGCTGCGTCG---------CAGCGCCAGCGCAACTCGGTGAGCTTGATCGCGTCCGAGAACTTCACGTCGCGCTCCGTCTACGACGCCCTTGGCTCGGTCATGTCCAACAAGTACTCGGAGGGGTACCCGGGCCAGCGCTACTACGGTGGCAACAAGTACATTGACCAGGCCGAGCTCCTCTGCCAAGAGCGCGCGCTCCAAGCCTTCAACTTGAACCCGGAAGAGTGGGGCGTGAATGTCCAGTCGCTCTCGGGGTCGCCGGCCAACTTCCAGGTGTACACGGCGCTCCTCCAGCCCCACGACCGTATCATGTCGCTCGACTTGCCCCATGGCGGCCATCTCTCGCATGGGTTCCAAACGGGCACCAAGAAGATCTCGGCGACGTCCATCTTTTTTGAGAGCATGCCGTACCGCTGCGACGAGTCGACGGGCTTG
>SAP139
CAACAAACGCCTCGATCTGGCCGGGCCGCTCCTTGGCGGGCTCTTCCGCATCCTCTTCAAGAAGCTCACRAAGGAYGTGAAAGGATACCTCCAAAAGTGCGTCGACGCGGGCCGCGATTTCCAGCTCTCGCTCGCGATCAAGTCCAAGACCATCTCGAACGGCCTGCGCTACTCGCTCGCGACGGGCAATTGGGGCATGCAAAAGACGGCGTCGAAAGCCGGCGTGTCGCAGGTGCTCAACCGACTCACGTACGCGTCGTCGTTGAGTCACTTGCGCCGGCTCAACACGCCGCTSGGGCGCGAAGGCAAGCAGGCCAAGCCGCGCCAGCTCCACAACACGCATTGGGGCATGATTTGCCCRGCCGAGACGCCGGAGGGCCAAGCCGTCGGTCTTGTCAAGAACCTCGCGCTCATGGCGTACATCTCGGTCGGGTCGCCCCAGGCGCCGATTCTCGAGTTTCTCGAAGAGTGGGCGACCGAGAACCTCGAGGAGATCAAGCCGCAGATCATTCCGACAGCGACCAAGATCTTCGTCAACGGCAACTGGGTCGGTGTCCATCGCGAGCCGAACGAGCTTGTGAAAACGCTGCGGTCGCTGCGTCGCTGCGTCG---------CAGCGCCAGCGCAACTCGGTGAGCTTGATCGCGTCCGAGAACTTCACGTCGCGCTCCGTCTACGACGCCCTTGGCTCGGTCATGTCCAACAAGTACTCGGAGGGGTACCCGGGCCAGCGCTACTACGGCGGCAACAAGTACATTGACCAGGCCGAGCTCCTCTGCCAAGAGCGCGCGCTCCAAGCCTTCAACTTGAACCCGGAAGAGTGGGGCGTGAATGTCCAGTCGCTCTCGGGGTCGCCGGCCAACTTCCAGGTGTACACGGCGCTCCTCCAGCCCCACGACCGTATCATGTCGCTCGACTTGCCCCATGGCGGCCATCTCTCGCATGGGTTCCAAACGGGCACCAAGAAGATCTCGGCGACGTCCATCTTTTTTGAGAGCATGCCGTACCGCTGCGACGAGTCGACGGGCTTG
>SAP203T
CAACAAGCGCCTCGATCTCGCCGGGCCGCTCCTCGGCGGGCTCTTCCGCATCCTCTTCAAGAAGCTCACGAAAGACGTCAAGGGGTACCTCCAAAAGTGCGTGGACGCGGGCCGCGATTTCCAGCTCTCGCTCGCGATCAAGTCCAAGACCATCTCGAACGGCCTCCGGTACTCGCTCGCGACGGGCAACTGGGGCATGCAAAAGACCGCGTCCAAGGCTGGCGTGTCGCAGGTGCTCAACCGACTCACGTATGCGTCGTCTTTGAGTCACTTGCGTCGTCTCAACACGCCGCTCGGTCGCGAAGGCAAGCAGGCCAAGCCCCGTCAGCTCCACAAYACGCATTGGGGCATGATTTGCCCGGCCGAGACGCCGGAAGGCCAAGCCGTCGGCCTYGTCAAGAACCTGGCACTCATGGCGTACATCTCGGTCGGGTCGCCCCAGGCGCCGATCCTCGAGTTTCTCGAAGAGTGGGCGACCGAGAACCTCGAAGAGATCAAGCCGCAGATCATTCCGCAGGCGACCAAGATTTTCGTCAACGGCAACTGGGTCGGTGTCCATCGCGAGCCGAACGAGCTCGTCAAGACGCTGCGGTCGCTGCGTCGGTGCGTCG---------CAGCGCCAGCGCAACTCGGTGAGCTTGATCGCTTCCGAGAACTTCACGTCGCGCTCCGTCTACGACGCCCTTGGCTCGGTCATGTCCAACAAGTACTCGGAGGGGTACCCGGGCCAGCGCTACTACGGTGGCAACAAGTACATTGACCAGGCCGAGCTCCTCTGCCAAGAGCGCGCGCTCCAAGCCTTCAACTTGAACCCGGAAGAGTGGGGCGTGAATGTCCAGTCGCTCTCGGGGTCGCCGGCCAACTTCCAGGTGTACACGGCGCTCCTCCAGCCCCACGACCGTATCATGTCGCTCGACTTGCCCCATGGCGGCCATCTCTCGCATGGGTTCCAAACGGGCACCAAGAAGATCTCGGCGACTTCCATCTTTTTTGAGAGCATGCCGTACCGCTGCGACGAGTCGACGGGCTTG
>SAP147B
CAACAAACGCCTCGATCTGGCCGGCCCGCTCCTTGGCGGGCTCTTCCGCATCCTCTTCAAGAAGCTCACAAAGGACGTGAAAGGATACCTCCAAAAGTGCGTCGACGCGGGCCGCGATTTCCAGCTCTCGCTCGCGATCAAGTCTAAGACCATCTCGAACGGCCTGCGCTACTCGCTCGCGACGGGCAATTGGGGCATGCAAAAGACGGCGTCGAAAGCCGGCGTGTCGCAGGTGCTCAACCGACTCACGTACGCGTCGTCGTTGAGTCACTTGCGCCGGCTCAACACGCCGCTCGGGCGCGAAGGCAAGCAGGCCAAGCCGCGCCAGCTCCACAACACGCATTGGGGCATGATTTGCCCGGCCGAGACGCCGGAGGGCCAAGCCGTCGGTCTTGTCAAGAACCTCGCGCTCATGGCGTACATCTCGGTCGGGTCGCCCCAGGCGCCGATTCTCGAGTTTCTCGAAGAGTGGGCGACCGAGAACCTCGAGGAGATCAAGCCGCAGATCATTCCGACAGCGACCAAGATTTTCGTCAACGGCAACTGGGTCGGTGTCCATCGCGAGCCAAACGAGCTCGTCAAGACGCTGCGGTCGCTGCGTCGCTGCGTCG---------CAGCGCCAGCGCAACTCGGTGAGCTTGATCGCGTCCGAGAACTTCACGTCGCGCTCCGTCTACGACGCCCTTGGCTCGGTCATGTCCAACAAGTACTCGGAGGGGTACCCGGGCCAGCGCTACTACGGCGGCAACAAGTACATTGACCAGGCCGAGCTCCTCTGCCAAGAACGCGCGCTCCAAGCCTTCAACTTGAACCCGGAAGAGTGGGGCGTGAACGTCCAGTCGCTCTCGGGGTCGCCGGCCAACTTCCAGGTGTACACGGCGCTCCTCCAGCCCCACGACCGTATCATGTCGCTCGACTTGCCCCATGGCGGCCATCTCTCGCATGGGTTCCAAACGGGCACCAAGAAGATCTCGGCGACGTCCATCTTTTTTGAGAGCATGCCGTACCGCTGCGACGAGTCGACGGGCTTG
>SAP206
CAACAAACGCCTCGATCTGGCCGGCCCGCTCCTTGGCGGGCTCTTCCGCATCCTCTTCAAGAAGCTCACAAAGGACGTGAAAGGATACCTCCAAAAGTGCGTCGACGCGGGCCGCGATTTCCAGCTCTCGCTCGCGATCAAGTCTAAGACCATCTCGAACGGCCTGCGCTACTCGCTCGCGACGGGCAATTGGGGCATGCAAAAGACGGCGTCGAAAGCCGGCGTGTCGCAGGTGCTCAACCGACTCACGTACGCGTCGTCGTTGAGTCACTTGCGCCGGCTCAACACGCCGCTCGGGCGCGAAGGCAAGCAGGCCAAGCCGCGCCAGCTCCACAACACGCATTGGGGCATGATTTGCCCGGCCGAGACGCCGGAGGGCCAAGCCGTCGGTCTTGTCAAGAACCTCGCGCTCATGGCGTACATCTCGGTCGGGTCGCCCCAGGCGCCGATTCTCGAGTTTCTCGAAGAGTGGGCGACCGAGAACCTCGAGGAGATCAAGCCGCAGATCATTCCGACWGCGACCAAGATTTTCGTCAACGGCAACTGGGTCGGTGTCCATCGCGAGCCAAACGAGCTCGTCAAGACGCTGCGGTCGCTGCGTCGCTGCGTCG---------CAGCGCCAGCGCAACTCGGTGAGCTTGATCGCGTCCGAGAACTTCACGTCGCGCTCCGTCTACGACGCCCTTGGCTCGGTCATGTCCAACAAGTACTCGGAGGGGTACCCGGGCCAGCGCTACTACGGCGGCAACAAGTACATTGACCAGGCCGAGCTCCTCTGCCAAGAACGCGCGCTCCAAGCCTTCAACTTGAACCCGGAAGAGTGGGGCGTGAACGTCCAGTCGCTCTCGGGGTCGCCGGCCAACTTCCAGGTGTACACGGCGCTCCTCCAGCCCCACGACCGTATCATGTCGCTCGACTTGCCCCATGGCGGCCATCTCTCGCATGGGTTCCAAACGGGCACCAAGAAGATCTCGGCGACGTCCATCTTTTTTGAGAGCATGCCGTACCGCTGCGACGAGTCGACGGGCTTG
>SAP209A
CAACAAACGCCTCGATCTGGCCGGCCCGCTCCTTGGCGGGCTCTTCCGCATCCTCTTCAAGAAGCTCACAAAGGACGTGAAAGGATACCTCCAAAAGTGCGTCGACGCGGGCCGCGATTTCCAGCTCTCGCTCGCGATCAAGTCTAAGACCATCTCGAACGGCCTGCGCTACTCGCTCGCGACGGGCAATTGGGGCATGCAAAAGACGGCGTCGAAAGCCGGCGTGTCGCAGGTGCTCAACCGACTCACGTACGCGTCGTCGTTGAGTCACTTGCGCCGGCTCAACACGCCGCTCGGGCGCGAAGGCAAGCAGGCCAAGCCGCGCCAGCTCCACAACACGCATTGGGGCATGATTTGCCCGGCCGAGACGCCGGAGGGCCAAGCCGTCGGTCTTGTCAAGAACCTCGCGCTCATGGCGTACATCTCGGTCGGGTCGCCCCAGGCGCCGATTCTCGAGTTTCTCGAAGAGTGGGCGACCGAGAACCTCGAGGAGATCAAGCCGCAGATCATTCCGACAGCGACCAAGATTTTCGTCAACGGCAACTGGGTCGGTGTCCATCGCGAGCCAAACGAGCTCGTCAAGACGCTGCGGTCGCTGCGTCGCTGCGTCG---------CAGCGCCAGCGCAACTCGGTGAGCTTGATCGCGTCCGAGAACTTCACGTCGCGCTCCGTCTACGACGCCCTTGGCTCGGTCATGTCCAACAAGTACTCGGAGGGGTACCCGGGCCAGCGCTACTACGGCGGCAACAAGTACATTGACCAGGCCGAGCTCCTCTGCCAAGAACGCGCGCTCCAAGCCTTCAACTTGAACCCGGAAGAGTGGGGCGTGAACGTCCAGTCGCTCTCGGGGTCGCCGGCCAACTTCCAGGTGTACACGGCGCTCCTCCAGCCCCACGACCGTATCATGTCGCTCGACTTGCCCCATGGCGGCCATCTCTCGCATGGGTTCCAAACGGGCACCAAGAAGATCTCGGCGACGTCCATCTTTTTTGAGAGCATGCCGTACCGCTGCGACGAGTCGACGGGCTTG
>SAP215B
CAACAAACGCCTCGATCTGGCCGGCCCGCTCCTTGGCGGGCTCTTCCGCATCCTCTTCAAGAAGCTCACAAAGGACGTGAAAGGATACCTCCAAAAGTGCGTCGACGCGGGCCGCGATTTCCAGCTCTCGCTCGCGATCAAGTCTAAGACCATCTCGAACGGCCTGCGCTACTCGCTCGCGACGGGCAATTGGGGCATGCAAAAGACGGCGTCGAAAGCCGGCGTGTCGCAGGTGCTCAACCGACTCACGTACGCGTCGTCGTTGAGTCACTTGCGCCGGCTCAACACGCCGCTCGGGCGCGAAGGCAAGCAGGCCAAGCCGCGCCAGCTCCACAACACGCATTGGGGCATGATTTGCCCGGCCGAGACGCCGGAGGGCCAAGCCGTCGGTCTTGTCAAGAACCTCGCGCTCATGGCGTACATCTCGGTCGGGTCGCCCCAGGCGCCGATTCTCGAGTTTCTCGAAGAGTGGGCGACCGAGAACCTCGAGGAGATCAAGCCGCAGATCATTCCGACAGCGACCAAGATTTTCGTCAACGGCAACTGGGTCGGTGTCCATCGCGAGCCAAACGAGCTCGTCAAGACGCTGCGGTCGCTGCGTCGCTGCGTCG---------CAGCGCCAGCGCAACTCGGTGAGCTTGATCGCGTCCGAGAACTTCACGTCGCGCTCCGTCTACGACGCCCTTGGCTCGGTCATGTCCAACAAGTACTCGGAGGGGTACCCGGGCCAGCGCTACTACGGCGGCAACAAGTACATTGACCAGGCCGAGCTCCTCTGCCAAGAACGCGCGCTCCAAGCCTTCAACTTGAACCCGGAAGAGTGGGGCGTGAACGTCCAGTCGCTCTCGGGGTCGCCGGCCAACTTCCAGGTGTACACGGCGCTCCTCCAGCCCCACGACCGTATCATGTCGCTCGACTTGCCCCATGGCGGCCATCTCTCGCATGGGTTCCAAACGGGCACCAAGAAGATCTCGGCGACGTCCATCTTTTTTGAGAGCATGCCGTACCGCTGCGACGAGTCGACGGGCTTG
>SAP208B
CAACAAACGCCTCGATCTGGCCGGCCCGCTCCTTGGCGGGCTCTTCCGCATCCTCTTCAAGAAGCTCACAAAGGACGTGAAAGGATACCTCCAAAAGTGCGTCGACGCGGGCCGCGATTTCCAGCTCTCGCTCGCGATCAAGTCTAAGACCATCTCGAACGGCCTGCGCTACTCGCTCGCGACGGGCAATTGGGGCATGCAAAAGACGGCGTCGAAAGCCGGCGTGTCGCAGGTGCTCAACCGACTCACGTACGCGTCGTCGTTGAGTCACTTGCGCCGGCTCAACACGCCGCTCGGGCGCGAAGGCAAGCAGGCCAAGCCGCGCCAGCTCCACAACACGCATTGGGGCATGATTTGCCCGGCCGAGACGCCGGAGGGCCAAGCCGTCGGTCTTGTCAAGAACCTCGCGCTCATGGCGTACATCTCGGTCGGGTCGCCCCAGGCGCCGATTCTCGAGTTTCTCGAAGAGTGGGCGACCGAGAACCTCGAGGAGATCAAGCCGCAGATCATTCCGACAGCGACCAAGATTTTCGTCAACGGCAACTGGGTCGGTGTCCATCGCGAGCCAAACGAGCTCGTCAAGACGCTGCGGTCGCTGCGTCGCTGCGTCG---------CAGCGCCAGCGCAACTCGGTGAGCTTGATCGCGTCCGAGAACTTCACGTCGCGCTCCGTCTACGACGCCCTTGGCTCGGTCATGTCCAACAAGTACTCGGAGGGGTACCCGGGCCAGCGCTACTACGGCGGCAACAAGTACATTGACCAGGCCGAGCTCCTCTGCCAAGAACGCGCGCTCCAAGCCTTCAACTTGAACCCGGAAGAGTGGGGCGTGAACGTCCAGTCGCTCTCGGGGTCGCCGGCCAACTTCCAGGTGTACACGGCGCTCCTCCAGCCCCACGACCGTATCATGTCGCTCGACTTGCCCCATGGCGGCCATCTCTCGCATGGGTTCCAAACGGGCACCAAGAAGATCTCGGCGACGTCCATCTTTTTTGAGAGCATGCCGTACCGCTGCGACGAGTCGACGGGCTTG
>SAP214A
------------------------------------------------------------------------------GAAAGGATACCTCCAAAAGTGCGTCGACGCGGGCCGCGATTTCCAGCTCTCGCTCGCGATCAAGTCTAAGACCATCTCGAACGGCCTGCGCTACTCGCTCGCGACGGGCAATTGGGGCATGCAAAAGACGGCGTCGAAAGCCGGCGTGTCGCAGGTGCTCAACCGACTCACGTACGCGTCGTCGTTGAGTCACTTGCGCCGGCTCAACACGCCGCTCGGGCGCGAAGGCAAGCAGGCCAAGCCGCGCCAGCTCCACAACACGCATTGGGGCATGATTTGCCCGGCCGAGACGCCGGAGGGCCAAGCCGTCGGTCTTGTCAAGAACCTYGCGCTCATGGCGTACATCTCGGTCGGGTCGCCCCAGGCGCCGATTCTCGAGTTTCTCGAAGAGTGGGCGACCGAGAACCTCGAGGAGATCAAGCCGCAGATCATTCCGACAGCGACCAAGATTTTCGTCAACGGCAACTGGGTCGGTGTCCATCGCGAGCC-----------------------------------------------------CAGCGCCAGCGCAACTCGGTGAGCTTGATCGCGTCCGAGAACTTCACGTCGCGCTCCGTCTACGACGCCCTTGGCTCGGTCATGTCCAACAAGTACTCGGAGGGGTACCCGGGCCAGCGCTACTACGGCGGCAACAAGTACATTGACCAGGCCGAGCTCCTCTGCCAAGAACGCGCGCTCCAAGCCTTCAACTTGAACCCGGAAGAGTGGGGCGTGAACGTCCAGTCGCTCTCGGGGTCGCCGGCCAACTTCCAGGTGTACACGGCGCTCCTCCAGCCCCACGACCGTATCATGTCGCTCGACTTGCCCCATGGCGGCCATCTCTCGCATGGGTTCCAAACGGGCACCAAGAAGATCTCGGCGACGTCCATCTTTTTTGAGAGCATGCCGTACCGCTGCGACGAGTCGACGGGCTTG
>SAP207B
CAACAAACGCCTCGATCTGGCCGGCCCGCTCCTTGGCGGGCTCTTCCGCATCCTCTTCAAGAAGCTCACAAAGGACGTGAAAGGATACCTCCAAAAGTGCGTCGACGCGGGCCGCGATTTCCAGCTCTCGCTCGCGATCAAGTCTAAGACCATCTCGAACGGCCTGCGCTACTCGCTCGCGACGGGCAATTGGGGCATGCAAAAGACGGCGTCGAAAGCCGGCGTGTCGCAGGTGCTCAACCGACTCACGTACGCGTCGTCGTTGAGTCACTTGCGCCGGCTCAACACGCCGCTCGGGCGCGAAGGCAAGCAGGCCAAGCCGCGCCAGCTCCACAACACGCATTGGGGCATGATTTGCCCGGCCGAGACGCCGGAGGGCCAAGCCGTCGGTCTTGTCAAGAACCTCGCGCTCATGGCGTACATCTCGGTCGGGTCGCCCCAGGCGCCGATTCTCGAGTTTCTCGAAGAGTGGGCGACCGAGAACCTCGAGGAGATCAAGCCGCAGATCATTCCGACAGCGACCAAGATTTTCGTCAACGGCAACTGGGTCGGTGTCCATCGCGAGCCAAACGAGCTCGTCAAGACGCTGCGGTCGCTGCGTCGCTGCGTCG---------CAGCGCCAGCGCAACTCGGTGAGCTTGATCGCGTCCGAGAACTTCACGTCGCGCTCCGTCTACGACGCCCTTGGCTCGGTCATGTCCAACAAGTACTCGGAGGGGTACCCGGGCCAGCGCTACTACGGCGGCAACAAGTACATTGACCAGGCCGAGCTCCTCTGCCAAGAACGCGCGCTCCAAGCCTTCAACTTGAACCCGGAAGAGTGGGGCGTGAACGTCCAGTCGCTCTCGGGGTCGCCGGCCAACTTCCAGGTGTACACGGCGCTCCTCCAGCCCCACGACCGTATCATGTCGCTCGACTTGCCCCATGGCGGCCATCTCTCGCATGGGTTCCAAACGGGCACCAAGAAGATCTCGGCGACGTCCATCTTTTTTGAGAGCATGCCGTACCGCTGCGACGAGTCGACGGGCTTG
>SAP191
CAACAAGCGCCTCGATCTGGCCGGGCCGCTGCTCGGCGGGCTCTTCCGCATCCTCTTCAAGAAGCTCACGAAGGATGTGAAAGGGTACCTCCAAAAGTGCGTCGACGCGGGCCGTGATTTCCAGCTCTCGCTCGCGATCAAGTCCAAAACGATCTCGAACGGCCTGCGCTACTCGCTCGCGACTGGCAATTGGGGCATGCAAAAGACCGCGTCGAAAGCCGGCGTGTCGCAGGTGCTCAACCGACTCACGTACGCGTCGTCGTTGAGTCACTTGCGCCGCCTCAACACGCCGCTGGGGCGCGAAGGCAAGCAGGCCAAGCCGCGCCAGCTCCACAACACGCATTGGGGCATGATTTGCCCGGCCGAGACGCCGGAGGGCCAAGCCGTCGGCCTTGTCAAGAACCTCGCGCTCATGGCGTACATCTCGGTCGGGTCGCCCCAGGCGCCGATTCTCGAGTTTCTCGAAGAGTGGGCGACCGAGAACCTCGAGGAGATCAAGCCGCAGATCATTCCGACRGCGACCAAGATCTTTGTGAACGGCAACTGGGTCGGTGTCCATCGCGAGCCGAACGAGCTCGTGAAAACGCTGCGGTCGCTGCGTCGCTGCGTCG---------CAGCGCCAGCGCAACTCGGTGAGCTTGATCGCGTCCGAGAACTTCACGTCGCGCTCCGTCTACGACGCCCTTGGCTCGGTCATGTCCAACAAGTACTCGGAGGGGTACCCGGGCCAGCGCTACTACGGCGGCAACAAGTACATTGACCAGGCCGAGCTCCTCTGCCAAGAGCGCGCGCTCCAAGCCTTCAACTTGAACCCGGAAGAGTGGGGCGTGAATGTCCAGTCGCTCTCGGGGTCGCCGGCCAACTTCCAGGTGTACACGGCGCTCCTCCAGCCCCACGACCGTATCATGTCGCTCGACTTGCCCCATGGCGGCCATCTCTCGCATGGGTTCCAAACGGGCACCAAGAAGATCTCGGCGACGTCCATCTTTTTTGAGAGCATGCCGTACCGCTGCGACGAGTCGACGGGCTTG
>SAP194
CAACAAGCGCCTCGATCTGGCCGGGCCGCTGCTCGGCGGGCTCTTCCGCATCCTCTTCAAGAAGCTCACGAAGGATGTGAAAGGGTACCTCCAAAAGTGCGTCGACGCGGGCCGTGATTTCCAGCTCTCGCTCGCGATCAAGTCCAAAACGATCTCGAACGGCCTGCGCTACTCGCTCGCGACTGGCAATTGGGGCATGCAAAAGACCGCGTCGAAAGCCGGCGTGTCGCAGGTGCTCAACCGACTCACGTACGCGTCGTCGTTGAGTCACTTGCGCCGCCTCAACACGCCGCTGGGGCGCGAAGGCAAGCAGGCCAAGCCGCGCCAGCTCCACAACACGCATTGGGGCATGATTTGCCCGGCCGAGACGCCGGAGGGCCAAGCCGTCGGCCTTGTCAAGAACCTCGCGCTCATGGCGTACATCTCGGTCGGGTCGCCCCAGGCGCCGATTCTCGAGTTTCTCGAAGAGTGGGCGACCGAGAACCTCGAGGAGATCAAGCCGCAGATCATTCCGACGGCGACCAAGATCTTTGTGAACGGCAACTGGGTCGGTGTCCATCGCGAGCCGAACGAGCTCGTGAAAACGCTGCGGTCGCTGCGTCGCTGCGTCG---------CAGCGCCAGCGCAACTCGGTGAGCTTGATCGCGTCCGAGAACTTCACGTCGCGCTCCGTCTACGACGCCCTTGGCTCGGTCATGTCCAACAAGTACTCGGAGGGGTACCCGGGCCAGCGCTACTACGGCGGCAACAAGTACATTGACCAGGCCGAGCTCCTCTGCCAAGAGCGCGCGCTCCAAGCCTTCAACTTGAACCCGGAAGAGTGGGGCGTGAATGTCCAGTCGCTCTCGGGGTCGCCGGCCAACTTCCAGGTGTACACGGCGCTCCTCCAGCCCCACGACCGTATCATGTCGCTCGACTTGCCCCATGGCGGCCATCTCTCGCATGGGTTCCAAACGGGCACCAAGAAGATCTCGGCGACGTCCATCTTTTTTGAGAGCATGCCGTACCGCTGCGACGAGTCGACGGGCTTG
>SAP197
CAACAAACGCCTCGATCTGGCCGGCCCGCTCCTTGGCGGGCTCTTCCGCATCCTCTTCAAGAAGCTCACAAAGGACGTGAAAGGATACCTCCAAAAGTGCGTCGACGCGGGCCGCGATTTCCAGCTCTCGCTCGCGATCAAGTCTAAGACCATCTCGAACGGCCTGCGCTACTCGCTCGCGACGGGCAATTGGGGCATGCAAAAGACGGCGTCGAAAGCCGGCGTGTCGCAGGTGCTCAACCGACTCACGTACGCGTCGTCGTTGAGTCACTTGCGCCGGCTCAACACGCCGCTCGGGCGCGAAGGCAAGCAGGCCAAGCCGCGCCAGCTCCACAACACGCATTGGGGCATGATTTGCCCGGCCGAGACGCCGGAGGGCCAAGCCGTCGGTCTTGTCAAGAACCTCGCGCTCATGGCGTACATCTCGGTCGGGTCGCCCCAGGCGCCGATTCTCGAGTTTCTCGAAGAGTGGGCGACCGAGAACCTCGAGGAGATCAAGCCGCAGATCATTCCGACAGCGACCAAGATTTTCGTCAACGGCAACTGGGTCGGTGTCCATCGCGAGCCAAACGAGCTCGTCAAGACGCTGCGGTCGCTGCGTCGCTGCGTCG---------CAGCGCCAGCGCAACTCGGTGAGCTTGATCGCGTCCGAGAACTTCACGTCGCGCTCCGTCTACGACGCCCTTGGCTCGGTCATGTCCAACAAGTACTCGGAGGGGTACCCGGGCCAGCGCTACTACGGCGGCAACAAGTACATTGACCAGGCCGAGCTCCTCTGCCAAGAACGCGCGCTCCAAGCCTTCAACTTGAACCCGGAAGAGTGGGGCGTGAACGTCCAGTCGCTCTCGGGGTCGCCGGCCAACTTCCAGGTGTACACGGCGCTCCTCCAGCCCCACGACCGTATCATGTCGCTCGACTTGCCCCATGGCGGCCATCTCTCGCATGGGTTCCAAACGGGCACCAAGAAGATCTCGGCGACGTCCATCTTTTTTGAGAGCATGCCGTACCGCTGCGACGAGTCGACGGGCTTG
>SAP198
CAACAAGCGCCTCGATCTGGCCGGGCCGCTCCTTGGCGGGCTCTTCCGCATCCTCTTCAAGAAGCTCACAAAGGACGTGAAAGGATACCTCCAAAAGTGCGTCGACGCGGGCCGCGATTTCCAGCTCTCGCTCGCGATCAAGTCCAAGACCATCTCGAACGGCCTGCGCTACTCGCTCGCGACGGGCAATTGGGGCATGCAAAAGACGGCGTCGAAAGCCGGCGTGTCGCAGGTGCTCAACCGACTCACGTACGCGTCGTCGTTGAGTCACTTGCGCCGGCTCAACACGCCGCTSGGGCGCGAAGGCAAGCAGGCCAAGCCGCGCCAGCTCCACAACACGCATTGGGGCATGATTTGCCCRGCCGAGACGCCGGAGGGCCAAGCCGTCGGTCTTGTCAAGAACCTCGCGCTCATGGCGTACATCTCGGTCGGGTCGCCCCAGGCGCCGATTCTCGAGTTTCTCGAAGAGTGGGCGACCGAGAACCTCGAGGAGATCAAGCCGCAGATCATTCCGACAGCGACCAAGATTTTYGTCAACGGCAACTGGGTCGGTGTCCATCGCGAGCCGAACGAGCTTGTGAAAACGCTGCGGTCGCTGCGTCGCTGCGTCG---------CAGCGCCAGCGCAACTCGGTGAGCTTGATCGCGTCCGAGAACTTCACGTCGCGCTCCGTCTACGACGCCCTTGGCTCGGTCATGTCCAACAAGTACTCGGAGGGGTACCCGGGCCAGCGCTACTACGGCGGCAACAAGTACATTGACCAGGCCGAGCTCCTCTGCCAAGAGCGCGCGCTCCAAGCCTTCAACTTGAACCCGGAAGAGTGGGGCGTGAATGTCCAGTCGCTCTCGGGGTCGCCGGCCAACTTCCAGGTGTACACGGCGCTCCTCCAGCCCCACGACCGTATCATGTCGCTCGACTTGCCCCATGGCGGCCATCTCTCGCATGGGTTCCAAACGGGCACCAAGAAGATCTCGGCGACGTCCATCTTCTTTGAGAGCATGCCGTACCGCTGCGACGAGTCGACGGGCTTG
>SAP200B
CAACAAACGCCTCGATCTGGCCGGCCCGCTCCTTGGCGGGCTCTTCCGCATCCTCTTCAAGAAGCTCACAAAGGACGTGAAAGGATACCTCCAAAAGTGCGTCGACGCGGGCCGCGATTTCCAGCTCTCGCTCGCGATCAAGTCYAAGACCATCTCGAACGGCCTGCGCTACTCGCTCGCGACGGGCAATTGGGGCATGCAAAAGACGGCGTCGAAAGCCGGCGTGTCGCAGGTGCTCAACCGACTCACGTACGCGTCGTCGTTGAGTCACTTGCGCCGGCTCAACACGCCGCTCGGGCGCGAAGGCAAGCAGGCCAAGCCGCGCCAGCTCCACAACACGCATTGGGGCATGATTTGCCCGGCCGAGACGCCGGAGGGCCAAGCCGTCGGTCTTGTCAAGAACCTCGCGCTCATGGCGTACATCTCGGTCGGGTCGCCCCAGGCGCCGATTCTCGAGTTTCTCGAAGAGTGGGCGACCGAGAACCTCGAGGAGATCAAGCCGCAGATCATTCCGACAGCGACCAAGATTTTCGTCAACGGCAACTGGGTCGGTGTCCATCGCGAGCCGAACGAGCTYGTGAAAACGCTGCGGTCGCTGCGTCGCTGCGTCG---------CAGCGCCAGCGCAACTCGGTGAGCTTGATCGCGTCCGAGAACTTCACGTCGCGCTCCGTCTACGACGCCCTTGGCTCGGTCATGTCCAACAAGTACTCGGAGGGGTACCCGGGCCAGCGCTACTACGGCGGCAACAAGTACATTGACCAGGCCGAGCTCCTCTGCCAAGAACGCGCGCTCCAAGCCTTCAACTTGAACCCGGAAGAGTGGGGCGTGAACGTCCAGTCGCTCTCGGGGTCGCCGGCCAACTTCCAGGTGTACACGGCGCTCCTCCAGCCCCACGACCGTATCATGTCGCTCGACTTGCCCCATGGCGGCCATCTCTCGCATGGGTTCCAAACGGGCACCAAGAAGATCTCGGCGACGTCCATCTTTTTTGAGAGCATGCCGTACCGCTGCGACGAGTCGACGGGCTTG
>SAP204
CAACAAACGCCTCGATCTGGCCGGCCCGCTCCTTGGCGGGCTCTTCCGCATCCTCTTCAAGAAGCTCACAAAGGACGTGAAAGGATACCTCCAAAAGTGCGTCGACGCGGGCCGCGATTTCCAGCTCTCGCTCGCGATCAAGTCTAAGACCATCTCGAACGGCCTGCGCTACTCGCTCGCGACGGGCAATTGGGGCATGCAAAAGACGGCGTCGAAAGCCGGCGTGTCGCAGGTGCTCAACCGACTCACGTACGCGTCGTCGTTGAGTCACTTGCGCCGGCTCAACACGCCGCTCGGGCGCGAAGGCAAGCAGGCCAAGCCGCGCCAGCTCCACAACACGCATTGGGGCATGATTTGCCCGGCCGAGACGCCGGAGGGCCAAGCCGTCGGTCTTGTCAAGAACCTCGCGCTCATGGCGTACATCTCGGTCGGGTCGCCCCAGGCGCCGATTCTCGAGTTTCTCGAAGAGTGGGCGACCGAGAACCTCGAGGAGATCAAGCCGCAGATCATTCCGACAGCGACCAAGATTTTCGTCAACGGCAACTGGGTCGGTGTCCATCGCGAGCCAAACGAGCTCGTCAAGACGCTGCGGTCGCTGCGTCGCTGCGTCG---------CAGCGCCAGCGCAACTCGGTGAGCTTGATCGCTTCCGAGAACTTCACGTCGCGCTCCGTCTACGACGCCCTTGGCTCGGTCATGTCCAACAAGTACTCGGAGGGGTACCCGGGCCAGCGCTACTACGGCGGCAACAAGTACATTGACCAGGCCGAGCTCCTCTGCCAAGAGCGCGCGCTCCAAGCCTTCAACTTGAACCCGGAAGAGTGGGGCGTGAACGTCCAGTCGCTCTCCGGGTCGCCGGCCAACTTCCAGGTGTACACGGCGCTCCTCCAGCCCCACGACCGTATCATGTCGCTCGACTTGCCCCATGGCGGCCATCTCTCGCATGGGTTCCAAACGGGCACCAAGAAGATCTCGGCGACTTCCATCTTCTTTGAGAGCATGCCGTACCGCTGCGACGAGTCGACGGGCTTG
>SAP235
CAACAAACGCCTCGATCTGGCCGGGCCGCTCCTTGGCGGGCTCTTCCGCATCCTCTTCAAGAAGCTCACAAAGGACGTGAAAGGATACCTCCAAAAGTGCGTCGACGCGGGCCGCGATTTCCAGCTCTCGCTCGCGATCAAGTCTAAGACCATCTCGAACGGCCTGCGCTACTCGCTCGCGACGGGCAATTGGGGCATGCAAAAGACGGCGTCGAAAGCCGGCGTGTCGCAGGTGCTCAACCGACTCACGTACGCGTCGTCGTTGAGTCACTTGCGCCGGCTCAACACGCCRCTCGGGCGCGAAGGCAAGCAGGCCAAGCCGCGCCAGCTCCACAACACGCATTGGGGCATGATTTGCCCGGCCGAGACGCCGGAGGGCCAAGCCGTCGGTCTTGTCAAGAACCTCGCGCTCATGGCGTACATCTCGGTCGGGTCGCCCCAGGCGCCGATTCTCGAGTTTCTCGAAGAGTGGGCGACCGAGAACCTCGAGGAGATCAAGCCGCAGATCATTCCGACAGCGACCAAGATTTTCGTCAACGGCAACTGGGTCGGTGTCCATCGCGAGCCGAACGAGCTTGTGAAGACGCTGCGGTCGCTGCGTCGCTGCGTCG---------CAGCGCCAGCGCAACTCGGTGAGCTTGATCGCTTCCGAGAACTTCACGTCGCGCTCCGTCTACGACGCCCTTGGCTCGGTCATGTCCAACAAGTACTCGGAGGGGTACCCGGGCCAGCGCTACTACGGCGGCAACAAGTACATTGACCAGGCCGAGCTCCTCTGCCAAGAGCGCGCGCTCCAAGCCTTCAACTTGAACCCGGAAGAGTGGGGCGTGAACGTCCAGTCGCTCTCCGGGTCGCCGGCCAACTTCCAGGTGTACACGGCGCTCCTCCAGCCCCACGACCGTATCATGTCGCTCGACTTGCCCCATGGCGGCCATCTCTCGCATGGGTTCCAAACGGGCACCAAGAAGATCTCGGCGACTTCCATCTTCTTTGAGAGCATGCCGTACCGCTGCGACGAGTCGACGGGCTTG
>SAP236
CAACAAACGCCTCGATCTGGCCGGGCCGCTCCTTGGCGGGCTCTTCCGCATCCTCTTCAAGAAGCTCACAAAGGACGTGAAAGGATACCTCCAAAAGTGCGTCGACGCGGGCCGCGATTTCCAGCTCTCGCTCGCGATCAAGTCTAAGACCATCTCGAACGGCCTGCGCTACTCGCTCGCGACGGGCAATTGGGGCATGCAAAAGACGGCGTCGAAAGCCGGCGTGTCGCAGGTGCTCAACCGACTCACGTACGCGTCGTCGTTGAGTCACTTGCGCCGGCTCAACACGCCACTCGGGCGCGAAGGCAAGCAGGCCAAGCCGCGCCAGCTCCACAACACGCATTGGGGCATGATTTGCCCGGCCGAGACGCCGGAGGGCCAAGCCGTCGGTCTTGTCAAGAACCTCGCGCTCATGGCGTACATCTCGGTCGGGTCGCCCCAGGCGCCGATTCTCGAGTTTCTCGAAGAGTGGGCGACCGAGAACCTCGAGGAGATCAAGCCGCAGATCATTCCGACAGCGACCAAGATTTTCGTCAACGGCAACTGGGTCGGTGTCCATCGCGAGCCGAACGAGCTTGTGAAAACGCTGCGGTCGCTGCGTCGCTGCGTCG---------CAGCGCCAGCGCAACTCGGTGAGCTTGATCGCTTCCGAGAACTTCACGTCGCGCTCCGTCTACGACGCCCTTGGCTCGGTCATGTCCAACAAGTACTCGGAGGGGTACCCGGGCCAGCGCTACTACGGCGGCAACAAGTACATTGACCAGGCCGAGCTCCTCTGCCAAGAGCGCGCGCTCCAAGCCTTCAACTTGAACCCGGAAGAGTGGGGCGTGAACGTCCAGTCGCTCTCCGGGTCGCCGGCCAACTTCCAGGTGTACACGGCGCTCCTCCAGCCCCACGACCGTATCATGTCGCTCGACTTGCCCCATGGCGGCCATCTCTCGCATGGGTTCCAAACGGGCACCAAGAAGATCTCGGCGACTTCCATCTTCTTTGAGAGCATGCCGTACCGCTGCGACGAGTCGACGGGCTTG
>SAP199
----------------------------------GGCGGGCTCTTCCGCATCCTCTTCAAGAAGCTCACAAAGGACGTGAAAGGATACCTCCAAAAGTGCGTCGACGCGGGCCGCGATTTCCAGCTCTCGCTCGCGATCAAGTCYAASACCATCTCGAACGGCCTGCGCTACTCGCTCGCGACGGGCAATTGGGGCATGCAAAAGACGGCGTCGAAAGCCGGCGTGTCGCAGGTGCTCAACCGACTCACGTACGCGTCGTCGTTGAGTCACTTGCGCCGGCTCAACACGCCGCTCGGGCGCGAAGGCAAGCAGGCCAAGCCGCGCCAGCTCCACAACACGCATTGGGGCATGATTTGCCCGGCCGAGACGCCGGAGGGCCAAGCCGTCGGTCTTGTCAAGAACCTCGCGCTCATGGCGTACATCTCGGTSGGGTCGCCCCAGGCGCCGATTCTCGAGTTTCTCGAAGAGTGGGCGACCGAGAACCTCGAGGAGATCAAGCCGCAGATCATTCCGACAGCGACCAAGATCTTYGTCAACGGCAACTGGGTCGGTGTCCATCGCGAGCCGAACGAGCTCGT-----------------------------------------CAGCGCCAGCGCAACTCGGTGAGCTTGATCGCTTCCGAGAACTTCACGTCGCGCTCCGTCTACGACGCCCTTGGCTCGGTCATGTCCAACAAGTACTCGGAGGGGTACCCGGGCCAGCGCTACTACGGCGGCAACAAGTACATTGACCAGGCCGAGCTCCTCTGCCAAGAGCGCGCGCTCCAAGCCTTCAACTTGAACCCGGAAGAGTGGGGCGTGAACGTCCAGTCGCTCTCCGGGTCGCCGGCCAACTTCCAGGTGTACACGGCGCTCCTCCAGCCCCACGACCGTATCATGTCGCTCGACTTGCCCCATGGCGGCCATCTCTCGCATGGGTTCCAAACGGGCACCAAGAAGATCTCGGCGACTTCCATCTTCTTTGAGAGCATGCCGTACCGCTGCGACGAGTCGACGGGCTTG
>SAP213B
CAACAAGCGTCTCGATCTGGCCGGGCCACTCCTTGGCGGGCTCTTCCGCATCCTCTTCAAGAAGCTTACAAAAGATGTCAAGGGGTACCTCCAAAAGTGCGTCGACGCGGGCCGCGACTTTCAGCTCTCGCTCGCGATCAAGTCCAAGACCATCTCGAACGGCCTCCGGTACTCGCTTGCGACGGGCAACTGGGGCATGCAAAAGACGGCCTCGAAAGCCGGCGTGTCGCAGGTGCTCAACCGCCTCACGTATGCGTCGTCATTGAGTCACTTGCGTCGTCTCAACACGCCGCTCGGTCGCGAAGGCAAGCAGGCCAAGCCGCGCCAGCTCCACAACACACATTGGGGCATGATTTGCCCGGCCGAGACGCCGGAAGGCCAAGCCGTCGGCCTGGTGAAGAACCTTGCGCTCATGGCGTACATCTCGGTCGGGTCGCCCCAGGCGCCGATTCTCGAGTTTCTCGAAGAGTGGGCGACCGAGAACCTCGAGGAGATCAAGCCGCAGATCATTCCGCAGGCAACCAAGATTTTCGTCAACGGCAACTGGGTCGGTGTTCATCGCGAGCCGAACGAGCTCGTCAAGACGCTGCGGTCGCTGCGTCGGTGCGTCG---------NNNNNNNNNNNNNNNNNNNNNNNNNNNNNNNNNNNNNNNNNNNNNNNNNNNNNNNNNNNNNNNNNNNNNNNNNNNNNNNNNNNNNNNNNNNNNNNNNNNNNNNNNNNNNNNNNNNNNNNNNNNNNNNNNNNNNNNNNNNNNNNNNNNNNNNNNNNNNNNNNNNNNNNNNNNNNNNNNNNNNNNNNNNNNNNNNNNNNNNNNNNNNNNNNNNNNNNNNNNNNNNNNNNNNNNNNNNNNNNNNNNNNNNNNNNNNNNNNNNNNNNNNNNNNNNNNNNNNNNNNNNNNNNNNNNNNNNNNNNNNNNNNNNNNNNNNNNNNNNNNNNNNNNNNNNNNNNNNNNNNNNNNNNNNNNNNNNNNNNNNNNNNNNNNNNNNNNNNNNNNNNNNNNNNNNNNNNNNNNNNNNNNNNNNNNNNNNNN
